# Supplementary material for: Defeat, Entrapment, and Hopelessness: Clarifying Interrelationships between Suicidogenic Constructs
Source: Int J Environ Res Public Health. 2022 Aug 24;19(17):10518. doi: 10.3390/ijerph191710518 (PMC9517901; doi:10.3390/ijerph191710518)
Supplement: Supplementary file 1 [file ijerph-19-10518-s001.zip]

Archive with 1 entries (1 files):
- ijerph-1858649-supplementary.pdf
